# Supplementary material for: Fructus gardeniae ameliorates anxiety-like behaviors induced by sleep deprivation via regulating hippocampal metabolomics and gut microbiota
Source: Front Cell Infect Microbiol. 2023 Jun 12;13:1167312. doi: 10.3389/fcimb.2023.1167312 (PMC10291143; doi:10.3389/fcimb.2023.1167312)
Supplement: Supplementary file 1 [file DataSheet_1.zip]

Archive with 1 entries (1 files):
- Supplementary documents and pictures6.4.docx
